# Supplementary material for: Development of a SARS-CoV-2 Vaccine Candidate Using Plant-Based Manufacturing and a Tobacco Mosaic Virus-Like Nano-Particle
Source: Vaccines (Basel). 2021 Nov 17;9(11):1347. doi: 10.3390/vaccines9111347 (PMC8619098; doi:10.3390/vaccines9111347)
Supplement: Supplementary file 1 [file vaccines-09-01347-s001.zip]

Archive with 1 entries (1 files):
- vaccines-1377465-supplementary.pdf
